# Supplementary material for: Coronavirus Disease 2019 and Takotsubo Syndrome
Source: Rev Cardiovasc Med. 2022 Sep 5;23(9):298. doi: 10.31083/j.rcm2309298 (PMC11262341; doi:10.31083/j.rcm2309298)
Supplement: Supplementary file 1 [file 2153-8174-23-9-298-s1.xlsx]

## Sheet: Sheet3
Suppl. 1. Takotsubo syndrome associated with COVID-19
Author	Type of Study	Number of Patients	Age	Sex	heart disease	Pulmonary disease	Liver disease	Kidney disease	endocrine disease	other Comorbidities	Emotional Stress	Physical Trigger	ECG	Cardiac Enzymes	Imaging Features	LVEF	coronary Angiography	Medical Treatment	Mechanical Ventilation	ECMO	Death	InterTAK Diagnostic Score	hospital stay
Elikowski et al.	Case Series	2	75	F	HT, AF					rheumatoid arthritis, osteoporosis, history of fall		Y	STEMI	Positive	Apical	44		levofloxacin, norepinephrine			Y	38
			90	F	HT				DM	osteoporosis, blunt chest trauma		Y	NSSTT	Positive	Apical	38		remdesivir, ceftriaxone, levofloxacin			N	50	59
Rivera et al.	Case Report	1	94	F	HT, AF					ischemic stroke		Y	STEMI		Apical						N	47
Wildemann et al.	Case Report	1	39	F						multiple sclerosis		Y	NSSTT	Positive			normal	oxygen, beta-blocking and ACEI			N	59
Belli et al.	Case Report	1	53	F				CKD III				Y	STEMI	Positive	Apical	30	30% LAD	hydroxychloroquine: stopped after TTS	Y		N	50
Nakamura et al.	Case Report	1	72	M	normal					follicular lymphoma with steroids and chemotherapy		Y	STEMI	Positive	Apical	35		dexamethasone and remdesivir	Y		Y	25	25+24
Alshamam et al.	Case Report	1	86	F	HT					fractures and microcytic anemia		Y	NSSTT	Positive	Apical	35		remdesivir and dexamethasone for COVID-19, ceftriaxone and azithromycin for secondary (bacterial) infection, life support intervention	Y		Y	50	7
Tutor et al.	Case Series	2	78	M	HT, CAD, AF			CKD III				Y	NSSTT	Positive	Apical	25		ceftriaxone, azithromycin, steroids, hydroxychloroquine (stopped after TTS ), and vasopressors	Y		Y	25	4
			76	M	HT				HL, DM			Y	NSSTT	Positive	Apical and basal	30		azithromycin, vasopressor, steroids			N	25	7
Chenevey et al.	Case Report	1	23	F					obesity BMI 40.3			Y	Normal	Negative	Atypical	10	normal				N	61
Okor et al.	Case Report	1	72	F								Y	NSSTT, Prolonged QTc	Positive	Apical, basal and septal	20		vasopressors; azithromycin and ceftriaxone; methylprednisolone and prednisone;			Y	43	14
Berg et al.	Case Report	1	66	M	HT, orthotropic heart transplant			CKD III		prostate cancer		Y	NSSTT	Positive	Biventricular	37	normal	methylprednisolone			N	25	5
Moady et al.	Case Series	2	81	F					HL, hypothyroidism		Y	N	STEMI	Positive	Apical	44	normal	supplemental oxygen and diuretic therapy( lung congestion); beta blockers			N	61	3
			70	F					hypothyroidism		Y	N	STEMI	Positive	Apical, MR	42	normal	beta blockers and ACEI			N	61	5
Ortuno et al.	Case Report	1	79	M	HT			CKD	DM			Y	NSSTT, Prolonged QTc	Positive	Apical	40		lopinavir–ritonavir	Y		Y	25	15
Mishra et al.	Case Report	1	70	M	HT, AF currently in sinus rhythm	COPD			HL, type II DM			Y	NSSTT		Basal						Y	25	2
Cairns et al.	Case Report	1	58	F	HT				DM			Y		Positive				Piperacillin/Tazobactam (Antibiotics)			N		12
Kong et al.	Case Series	2	88	M	mild non-obstructive CAD					metastatic prostate cancer (chemotherapy), dementia		Y	NSSTT	Positive	Apical		mild non-obstructive CAD	vasodilators	Y		Y	34	1
			79	F						multiple sclerosis		Y	NSSTT	Positive	Apical	28.9	non-obstructive CAD	femoral intra-aortic balloon pump, vasoactive agents	Y		N	59	10
Hoepler et al.	Case Series	3	67	F	HT			CKD III	HL			Y	RBBB, NSSTT	Positive	Apical	65	nornal				N	50	14
			60	F		COPD				depression		Y	NSSTT	Positive	Apical	decreased	3 vessel CAD				N	61
			73	F	HT					Cauda equina syndrome, chronic pain syndrome		Y	NSSTT	Positive	Apical	20	Non-significant CAD	norepinephrine + levosimendan	Y		N	59	26
Celli et al.	Case Report	1	32	F			hepatitis C infection			intravenous drug abuser		Y	NSSTT	Positive	Middle	35		cardiopulmonary resuscitation (CPR), vasopressors, aspirin, heparin	Y		Y	50
Mohammed et al.	Case Report	1	60	F					HL	anaemia (sickle cell trait)	Y	N	LBBB	Positive	Apical	22	normal	aspirin and clopidogrel, furosemide, lisinopril, carvedilol and spironolactone			N	61
Tarun et al.	Case Report	1	49	M	HT	OSAS			HL, DM, BMI 42			Y	Ventricular Bigeminy	Negative	Apical	37		Tocilizumab	Y		N	25
Kir et al.	Case Series	2	85	F	HT			CKD	DM, HL		Y	N	NSSTT	Positive	Apical	45	normal	aspirin and clopidogrel, beta‐blockers, anxiolytics			N	61
			70	F	HT						Y	N	NSSTT		Apical	30	normal	beta‐blockers, anxiolytics			N	61
Gomez et al.	Case Report	1	57	F		emphysema			BMI 51	Crohn’s disease		Y	Prolonged QTc	Positive	mid-to-apical	25		fluid hydration, antipyretics and empiric antibiotics (ceftriaxone), vasopressor , lopinavir/ritonavir, hydroxychloroquine, vancomycin, metronidazole, azithromycin, tocilizumab	Y	Y (VA ECMO)	N	56	35
Habedank et al.	Case Report	1	63	F	HT					anxiety, mild depression	Y	N	ventricular fibrillation, Prolonged QTc	Positive	Apical	35	moderate coronary sclerosis	Implantable cardioverter defibrillator (ICD)			N	78	9
O’Keefe et al.	Case Report	1	56	F	HT					migraines	Y	N	NSSTT, AF	Positive	apical and mid, LVOTO	39		metoprolol and apixaban			N	70
Titi et al.	Case Report	1	83	M	HT	COPD			DM,HL, BMI 34			Y	STEMI		Apical		70% stenosis in the posterolateral branch	tocilizumab and hydroxychloroquine and norepinephrine, Levosimendan	Y		Y	25
Fujisaki et al.	Case Report	1	60 (Asian)	M	HT				HL, DM			Y	AF	Positive	Biventricular	15		vasopressor, hydroxychloroquine, azithromycin, and broad-spectrum antibiotics, corticosteroids, aspirin, atorvastatin	Y		N	25
Barbieri et al.	Observational Study	11	Mean 76	8 F, 3 M	6Y	2 COPD			2DM, 2HL		11 Y	2 Y(COVID-19), 9 N			8 Apical, 2 Middle, 1 Basal	41.36±9.16	normal				2 Y, 9 N
Panchal et al.	Case Report	1	65	M	HT, paroxysmal AF				DM			Y	NSSTT, AF	Positive	basal to mid			azithromycin, hydroxychloroquine and plasmapheresis	Y		Y	25
Torabi et al.	Case Report	1	42	F						Crohn’s disease, Guillain–Barr´e syndrome		Y	NSSTT	Positive		20	norma;	ventilator optimization , vasopressin		Y (VA ECMO)	Y	59	1
Fujiyoshi et al.	Case Report	1	71	F	HT					anxiety disorder	Y	Y	NSSTT	Positive	Apical	58	normal				N	85	12
Koutroumpakis et al.	Case Report	1	65	F							Y	N	NSSTT	Positive	Apical	30	nornal	aspirin, clopidogrel, nitroglycerine, and enoxaparin, metoprolol succinate, lisinopril, and spironolactone			N	61	2
Dave et al.	Case Report	1	59	F	HT	smoking, COPD						Y	NSSTT	Positive	Apical	26		hydroxychloroquine, methylprednisolone, albuterol/ipratropium inhaler, ceftriaxone, and doxycycline, tocilizumab.	Y		Y	50	9
Rivers et al.	Case Report	1	71	F							Y	N	STEMI	Positive	Apical		normal				N	61
Bottiroli et al.	Case Report	1	76	F								Y	STEMI	Positive	Apical	25		lopinavir/ritonavir and hydroxychloroquine	Y		N	74	62
Dweck et al.	Observational Study	19										19 Y
van Osch et al.	Case Report	1	72	F	AF							Y	NSSTT, Prolonged QTc	Positive	Apical	30	normal	chloroquine (stopped due to QT) and cefuroxime, ACEI, beta blocker	Y		N	80	22
Faqihi et al.	Case Report	1	40	M								Y	NSSTT	Positive	Middle	30		lopinavir /ritonavir, enoxaparin, milrinone	Y		N	25	17
Chitturi et al.	Case Report	1	65	F	HT				DM, obesity, HL	TIA, mastectomy		Y	NSSTT, Prolonged QTc	Positive	Apical	25		ceftriaxone and azithromycin, tocilizumab	Y		N	50
Oyarzaba et al.	Case Report	1	82	M	HT			chronic renal failure	DM, HL	peripheral artery disease		Y	STEMI		apical	decreased	normal				N	25	10
Tsao et al.	Case Report	1	59	F					obesity BMI 33			Y	STEMI	Positive	mid-LV	36			Y		N	50	10
Sattar et al.	Case Report	1	67	F	HT, AF				DM		Y	Y	RBBB, NSSTT	Positive	Apical	30		hydroxychloroquine and azithromycin, dual antiplatelet treatment, amiodarone, rivaroxaban			N	50
Jabri et al.	Observational Study	20	Median 63	13 F, 7 M	HT 19Y (95%),CAD 5(25%), AF 3(15%)	COPD 2(10%)		CKD 2(10%)	3DM(15%), 14HL(70%)			20 N				30 (25-35)%					1 Y, 19 N		8 (6-9)
Giannitsi et al.	Case Report	1	79	F	HT						Y	N	STEMI	Positive	mid-apical	35	normal	ACEI, b-blocker			N	61	1 week
Kariyanna et al.	Case Report	1	72	F	HT				DM, HL, obesity	penicillin allergy		Y	STEMI	Positive	Apical			aspirin, azithromycin and Plaquenil, Aztreonam and gentamicin	Y		Y	59	4
Taza et al.	Case Report	1	52	M	HT				DM	schizophrenia		Y	STEMI	Negative	Apical	45	normal	colchicine and methylprednisolone, heparin, tocilizumab	Y		N	36
Demertzis et al.	Case Series	3	67	F	HT							Y	Prolonged QTc	Positive	Apical	50		colchicine, hydroxychloroquine, and methylprednisolone			N	50
			46 (African American)	M					obesity, DM			Y	STEMI	Positive				azithromycin, hydroxychloroquine and methylprednisolone, aspirin	Y		Y	25
			76 (African American)	F	HT	OSAS						Y	NSSTT	Positive	Basal	40		hydroxychloroquine and methylprednisolone, heparin			Y	50
Bernardi et al.	Case Report	1	74	M	HT				impaired fasting blood sugar, HL			Y	STEMI	Positive	Apical, mitral regurgitation (MR)+left ventricle outflow tract obstruction (LVOTO)	30	normal	azithromycin, hydroxychloroquine, and dexamethasone, enoxaparin, dobutamine			N	25	3 weeks
Giustino et al.	Case Series	5	Median 66 (57-68)	5 M								5 Y	2 STEMI, 1 AF, 2 NSSTT	Positive	4 Apical, 1 Basal	mean 36					2 Y, 3 N	25
Sakamoto et al.	Case Report	1	78	F							Y	N	NSSTT	Positive	Apical		normal	none			N	61	5
Pasqualetto et al.	Case Series	3	84	M	HT				DM			Y	Prolonged QTc	Positive	Apical	53	normal	Aspirin, fondaparinux, nitroglycerin, metoprolol			N	31
			85	F	HT							Y	Prolonged QTc	Positive	Apical	30	normal	Aspirin, clopidogrel, fondaparinux, inotropic support	Y		Y	56
			81	M	HT				DM			Y	Prolonged QTc	Positive	Apical	42	normal	Aspirin, fondaparinux, metoprolol			N	31
Nguyen et al.	Case Report	1	71	F	AF, HT				HL	normotensive hydrocephalus		Y	Prolonged QTc	Positive	Middle		lesions on the proximal LAD and the first diagonal arteries				N	56
Solano-Lopez et al.	Case Report	1	50	M						asymptomatic benign mediastinal tumour		Y	STEMI	Positive	basal		normal				N	25	10
Minhas et al.	Case Report	1	58	F	HT				DM, HL			Y	STEMI	Positive	Apical	20		hydroxychloroquine (discontinued after prolonging the QT interval), azithromycin	Y		N	50
Dabbagh et al.	Case Report	1	67	F	nonischemic cardiomyopathy (EF 40%)					a large symptomatic hemorrhagic pericardial effusion		Y	NSSTT	Positive	Apical	40		hydroxychloroquine, colchicine and glucocorticoids,	Y		N	50
Roca et al.	Case Report	1	87	F						breast cancer		Y	STEMI	Positive	Apical	48		azithromycin, ceftriaxone, methylprednisolone, bisoprolol and fondaparinux			N	50
Chadha et al.	Case Report	1	85	F							Y	N	NSSTT	Positive	Basal	35					N	61
Meyer et al.	Case Report	1	83	F	HT							Y	STEMI	Positive	Apical		normal	conventional heart failure medication			N	74	10
Sala et al.	Case Report	1	43	F								Y	STEMI	Positive	Middle	43	normal				N	50
Data were presented as number (percentage) or median (interquartile range). Abbreviations. AF, atrial fibrillation; ACEI, angiotensin-converting enzyme inhibitors; BMI, body mass index; CAD, coronary artery disease; CKD, chornic kidney disease; COPD, chronic obstructive pulmonary disease; DM, diabetes mellitus; ECG, electrocardiograph; ECMO, extracorporeal membrane oxygenation; EF, ejection fract…
